# Supplementary material for: Galectin-9 and Interferon-Gamma Are Released by Natural Killer Cells upon Activation with Interferon-Alpha and Orchestrate the Suppression of Hepatitis C Virus Infection
Source: Viruses. 2022 Jul 14;14(7):1538. doi: 10.3390/v14071538 (PMC9317111; doi:10.3390/v14071538)
Supplement: Supplementary file 1 [file viruses-14-01538-s001.zip]

Archive with 1 entries (1 files):
- viruses-1680226-supplementary.pdf
